# Supplementary material for: An optimized method for 3D fluorescence co-localization applied to human kinetochore protein architecture
Source: eLife. 2018 Jan 11;7:e32418. doi: 10.7554/eLife.32418 (PMC5764572; doi:10.7554/eLife.32418)
Supplement: Figure 1—source data 1. — Critical factors were: (1) prepare bright high signal to noise samples to reduce standard deviation (SD) of centroid determination; (2) use mounting media like ProLong Gold to suppress z-axis spherical aberration; (3) use 0.17 mm thick coverslips for all measurements including CA measurement; (4) align imaging system and image using only a small region within the center of camera to suppress SD of CA; and (5) use warmed PFA fixation without pre-extraction or detergent in fixation solution. [file elife-32418-fig1-data1.xlsx]

## Sheet: Sheet1
	Checklists for 3D separation measurements with 10 nm accuracy
	Sample preparation
	Use #1.5 coverslips (0.17 mm thickness)	To avoid non-biological Z-offset
	Fix without detergent before fixation	To avoid shrinkage of cellular architecture
	Fix without detergent in fixation solution	To avoid shrinkage of cellular architecture
	Fix at 37 ℃	To avoid shrinkage of cellular architecture
	Make high S/N samples	To improve accuracy of centroid determination
	Use mounting reagents such as Prolong Gold	To improve both CDsd and CAsd especially z-axis
	Imaging
	Use well optically aligned LM	To improve CAsd. CAsd should be less than (x, y, z) = (±10, ±10, ±20) respectively.
	Image entire spindle (with 100~200 nm z-axis steps)	To avoid Z-offset from kinetochore tilt
	Use x100 NA1.40 or NA1.45 objective
	Image using a small detector fields (< 300 x 200 pixels)	To improve CAsd. CAsd should be less than (x, y, z) = (±10, ±10, ±20) respectively.
	Red and Green images were taken sequesntially at same image plane	To avoid non-biological Z-offset
	Use high quality emission filters for each color	To avoid bleed-through
	Measurements
	Measure equal number of kinetochores below and above the middle of spindle	To aviod overestimation of mean angle α and β from kinetochore tilt
	If you measure separation in sister kinetochore pairs, you can obtain Delta and 2D/3D separation and angle relative to K-K axis using same data sets.	No difference was observed between selected kinetochore (sister pair) and kinetochore randomely picked.
	Error analysis
	Use Delta methods to predict SD in centroid determination (CDsd).
	Imput CDsd and CAsd into our computational simulations to predict potential errors in your measurements.
