# Supplementary material for: An optimized method for 3D fluorescence co-localization applied to human kinetochore protein architecture
Source: eLife. 2018 Jan 11;7:e32418. doi: 10.7554/eLife.32418 (PMC5764572; doi:10.7554/eLife.32418)
Supplement: Figure 4—source data 1. — List of mean values of Delta, S(2D), S(3D), ML2D, ML3D between EGFP-Ndc80, Ndc80-EGFP, EGFP-Nuf2, Nuf2-EGFP, EGFP-Spc24, Spc24-EGFP, EGFP-Spc25, or Spc25-EGFP and Hec1-9G3. All values listed are mean ±S.D. [file elife-32418-fig4-data1.xlsx]

## Sheet: Sheet1
	Green	Red	Delta (nm)	S(2D) (nm)	S(3D) (nm)	ML2D (nm)	ML3D (nm)
	EGFP-Ndc80	9G3	-2.2±10.4	22.3±13.1	28.9±14.4	0±18.3	0±18.6
	Ndc80-EGFP	9G3	42.4±9.2	45.5±11.9	52.8±12.3	43.8±12.1	49.6±12.7
	EGFP-Nuf2	9G3	0.9±7.0	15.9±8.6	35.8±16.3	0±12.8	0±22.7
	Nuf2-EGFP	9G3	42.1±6.1	44.5±9.0	49.0±9.8	43.6±9.0	46.8±10.1
	EGFP-Spc24	9G3	28.5±7.9	35.2±13.5	46.3±17.9	31.6±14.6	30.2±22.7
	Spc24-EGFP	9G3	45.1±5.4	47.7±11.5	53.9±13.5	46.2±11.7	49.9±14.0
	EGFP-Spc25	9G3	33.5±5.3	36.2±8.2	43.7±10.7	35.2±8.3	40.6±11.1
	Spc25-EGFP	9G3	49.4±4.6	51.5±9.6	55.2±10.0	50.6±9.7	53.3±10.2
