# Supplementary material for: An optimized method for 3D fluorescence co-localization applied to human kinetochore protein architecture
Source: eLife. 2018 Jan 11;7:e32418. doi: 10.7554/eLife.32418 (PMC5764572; doi:10.7554/eLife.32418)
Supplement: Figure 5—source data 1. — List of mean values of Delta, S(2D), S(3D), ML2D, ML3D, Z-offset, and zML3D (Z-offset subtracted) for core kinetochore proteins. The differences between ML3D and ML2D (ML3D-ML2D), ML3D and zML3D (ML3D-zML3D) are also listed. All values listed are mean ±S.D. [file elife-32418-fig5-data1.xlsx]

## Sheet: Sheet1
		Green	Red	Delta (nm)	S(2D) (nm)	S(3D) (nm)	ML2D (nm)	ML3D (nm)	Sz (Z-offset) (nm)	zML3D	ML3D-ML2D	ML3D-zML3D
		CENPT-EGFP	CENP-A (endo)	-39.5±6.6	43.0±9.8	50.0±12.2	41.8±9.9	46.5±12.6	15.7±21.4	45.0±11.1	4.7	1.5
		EGFP-CENPT	CENP-A (endo)	-24.1±10.7	29.8±11.9	41.0±14.6	26.3±13.1	32.5±16.7	11.5±27.1	31.2±16.2	6.2	1.3
		CENPT-EGFP	9G3	56.6±7.1	59.6±11.2	64.9±10.5	58.5±11.3	63.2±10.6	-2.5±25.5	63.1±10.7	4.7	0.105
		EGFP-CENPT	9G3	44.3±8.3	47.3±9.8	57.9±14.4	46.3±9.9	53.7±14.9	25.3±24.3	50.8±10.6	7.4	2.4
		CENPN-EGFP	CENP-A (endo)	-23.9±6.9	28.3±9.9	34.7±13.0	26.1±10.4	25.1±15.7	3.2±21.6	24.8±15.8	-1	0.3
		EGFP-CENPN	CENP-A (endo)	-22.2±7.1	26.2±9.4	31.2±10.7	24.0±10.0	25.5±12.1	2.7±17.5	25.5±12.0	1.5	0
		CENPR-EGFP	9G3	64.0±5.8	66.2±9.6	72.5±11.1	65.5±9.6	70.8±11.2	20.0±22.7	68.4±10.1	5.3	2.4
		CENPP-EGFP	9G3	65.1±8.5	67.8±10.1	74.2±12.1	67.0±10.7	72.1±12.3	16.0±26.0	71.2±10.3	5.05	-0.85
		EGFP-CENPP	9G3	63.1±7.1	65.5±13.0	70.8±12.3	64.2±13.1	68.5±12.5	-2.6±26.3	68.4±12.6	4.3	-0.1
		CENPQ	9G3	47.4±13.4	52.7±14.7	81.9±31.1	50.4±15.1	53.3±40.1	49.1±47.8	59.3±24.1	2.9	-6.06
		CENPM-EGFP	9G3	60.9±8.7	63.7±9.5	70.1±9.6	62.9±9.6	68.8±9.7	-6.9±28.7	68.3±9.9	5.82	0.5
		EGFP-CENPM	9G3	58.9±7.7	62.0±11.6	67.4±11.5	60.8±11.7	65.3±11.7	-0.59±26.4	65.3±11.7	4.5	0
		CENPO-EGFP	9G3	65.0±6.6	67.3±9.0	72.4±10.6	66.7±9.0	70.8±10.7	-7.4±26.2	70.6±10.2	4.06	0.18
		CENPL-EGFP	9G3	63.9±6.8	65.3±9.8	72.1±10.3	64.6±9.8	71.1±11.4	0±30.7	70.6±10.4	6.5	0.5458
		EGFP-CENPL	9G3	62.9±9.7	66.3±12.9	75.7±17.4	64.9±13.0	71.1±18.0	3.4±38.3	71.2±17.7	6.1	-0.1
		CENPK-EGFP	9G3	66.4±9.2	69.0±14.8	80.6±26.0	67.4±14.8	68.9±28.4	25.0±39.8	68.5±24.9	1.5	0.4
		EGFP-CENPK	9G3	62.2±7.6	64.2±9.2	71.4±10.5	63.5±9.2	69.8±10.6	-8.7±30.6	69.3±10.6	6.2867	0.5187
		CENP-K (M)	9G3	55.0±7.7	56.9±9.9	63.5±13.3	56.0±9.9	61.6±13.2	0±29.6	60.4±13.6	6.616	1.2
		CENP-I (Cterm)	9G3	36.9±8.2	41.3±12.2	49.5±16.2	39.2±12.6	42.1±17.7	9.8±27.7	42.2±16.7	2.858	-0.1
		CENP-I (Nterm)	9G3	57.4±6.4	59.4±9.2	67.6±11.4	58.6±9.3	65.6±11.6	12.9±30.6	64.6±11.1	6.9753	1
		CENPH-EGFP	9G3	56.1±8.6	59.7±12.2	67.7±21.5	58.4±12.4	58.3±23.4	6.4±35.9	58.9±22.6	-0.0845	-0.6
		EGFP-CENPH	9G3	54.6±5.3	57.2±9.4	62.9±11.2	56.4±9.4	60.8±11.4	14.4±22.8	59.8±10.0	4.3762	0.9757
		CENP-H (M)	9G3	49.7±6.2	52.6±11.8	58.4±14.2	51.1±12.0	54.4±14.7	0.7±26.6	54.4±14.7	3.2597	0.0335
		CENP-U (50)	9G3	43.5±11.4	47.5±14.3	53.2±20.7	45.0±14.7	53.5±22.7	34.3±28.1	50.3±15.4	8.54	3.2
		CENPA (endo)	9G3	79.5±8.7	81.8±12.1	89.3±13.3	80.9±12.1	87.3±13.5	-17.0±32.2	85.8±13.1	6.4	1.49
		CENPA (endo)	9G3	83.4±8.3	85.0±11.8	92.8±14.9	84.2±11.8	90.6±15.1	2.6±38.1	90.1±15.2	6.4309	0.4877
		CENPA (endo)	9G3	82.1±10.4	85.4±14.9	95.4±15.3	84.0±14.9	93.1±14.8	4.4±42.8	93.0±14.9	9.1	0.1
		CENPA (endo)	9G3	80.5±8.9	82.5±13.0	90.0±14.4	81.5±13.1	87.6±14.6	-14.9±33.4	86.5±14.3	6.1	1.1
		9G3	CENP-U (50)	-49.3±9.3	54.2±12.9	65.0±20.6	52.6±13.1	56.1±22.3	-5.1±39.0	57.3±21.0	3.5	-1.2
		EGFP-CENPC	9G3	78.1±10.2	79.4±14.0	91.6±16.5	78.1±14.1	88.4±16.7	-29.0±36.5	84.1±15.8	10.3	4.3
		CENPC (M1)	9G3	67.9±15.5	72.1±14.2	80.1±15.9	70.6±14.0	76.7±16.3	2.3±35.7	76.0±15.5	6.1	0.7
		CENPC (M2)	9G3	62.0±4.6	63.4±8.9	73.2±12.3	62.8±8.9	69.3±11.1	29.1±23.8	66.7±8.3	6.5	2.6
		CENPC-EGFP	9G3	69.2±9.0	73.4±13.8	83.1±15.9	72.1±13.9	79.8±16.2	-23.9±31.9	76.8±15.1	7.7	3
		EGFP-CENPC	CENP-A (end)	-10.3±12.9	28.7±16.0	43.1±23.4	0.0±23.2	0.0±28.3	-6.6±35.8	0.0±28.0	0	0
		EGFP-Ndc80	9G3	-2.2±10.4	22.3±13.1	28.9±14.4	0±18.3	0±18.6	-1.1±19.4	0±18.6	0	0
		Ndc80-EGFP	9G3	42.4±9.2	45.5±11.9	52.8±12.3	43.8±12.1	49.6±12.7	11.0±24.7	48.5±12.5	5.8	1.1
		EGFP-Nuf2	9G3	0.9±7.0	15.9±8.6	35.8±16.3	0±12.8	0±22.7	28.6±20.2	0±15.5	0	0
		Nuf2-EGFP	9G3	42.1±6.1	44.5±9.0	49.0±9.8	43.6±9.0	46.8±10.1	-4.4±20.5	46.6±10.0	3.2	0.2
		EGFP-Spc24	9G3	28.5±7.9	35.2±13.5	46.3±17.9	31.6±14.6	30.2±22.7	11.2±30.2	27.9±22.8	-1.4	2.3
		Spc24-EGFP	9G3	45.1±5.4	47.7±11.5	53.9±13.5	46.2±11.7	49.9±14.0	-9.6±24.1	49.5±13.4	3.7	0.4
		Spc24	9G3	39.3±4.1	40.0±7.6	54.0±12.8	39.3±7.6	50.6±13.2	30.9±21.6	43.0±9.4	11.3	7.6
		EGFP-Spc25	9G3	33.5±5.3	36.2±8.2	43.7±10.7	35.2±8.3	40.6±11.1	13.5±21.5	39.2±10.1	5.4	1.4
		Spc25-EGFP	9G3	49.4±4.6	51.5±9.6	55.2±10.0	50.6±9.7	53.3±10.2	-7.6±18.6	53.1±9.5	2.7	0.2
