# Supplementary material for: An optimized method for 3D fluorescence co-localization applied to human kinetochore protein architecture
Source: eLife. 2018 Jan 11;7:e32418. doi: 10.7554/eLife.32418 (PMC5764572; doi:10.7554/eLife.32418)
Supplement: Figure 5—source data 2. — List of antibodies used in this study with source and references. [file elife-32418-fig5-data2.xlsx]

## Sheet: Sheet1
		Antibodies	Source	Reference
		Hec1-9G3	Abcam	Wan et al., 2009
		CENP-T (M)	It was gifted from Dr. Iain Cheeseman	Gascoigne et al., 2011
		CENP-A (M1)	It was gifted from Dr. Aaron Straight	Wan et al., 2009
		CENP-A (M2)	Cell Signaling	This paper
		CENP-A	MBL international	This paper
		CENP-Q	Abcam	Suzuki et al., 2014
		CENP-H	Bethyl	Suzuki et al., 2014
		GFP	Invitrogen	Suzuki et al., 2014
		GFP	Abcam	Suzuki et al., 2014
		CENP-K	MBL international	Suzuki et al., 2014
		CENP-50/U	MBL international	Suzuki et al., 2014
		CENP-C (M1)	MBL international	Suzuki et al., 2014
		CENP-C (M2)	It was gifted from Dr. Iain Cheeseman	Gascoigne et al., 2011
		CENP-I (N-term)	It was gifted from Dr. Song-Tao Liu	Liu et al., 2003
		CENP-I (C-term)	Abcam	Suzuki et al., 2014
		Spc24	It was gifted from Dr. Todd Stukenberg	Wan et al., 2009
