# Supplementary material for: An optimized method for 3D fluorescence co-localization applied to human kinetochore protein architecture
Source: eLife. 2018 Jan 11;7:e32418. doi: 10.7554/eLife.32418 (PMC5764572; doi:10.7554/eLife.32418)
Supplement: Figure 9—source data 1. — Computer simulations were used with zero CAsd to estimate CDsd (x, y, z) from the SD of Delta measurements (local CA correction) in our study (top) or Smith et al., 2016 (bottom). [file elife-32418-fig9-data1.xlsx]

## Sheet: Sheet1
		Input values							Simulation	Experiment
		S (nm)	SDc (x, y, z)			CAsd (x, y, z)			Delta (Mean ± SD nm)	Delta (Mean ± SD nm)
		40	(±4, ±4, ±8)			(±0, ±0, ±0)			40 ± 6	40 ± 6 (this study and Suzuki et al., 2014)
		40	(±22, ±22, ±44)			(±0, ±0, ±0)			54 ± 25	58 ± 35 (Smith et al., 2016)
