# Supplementary material for: An optimized method for 3D fluorescence co-localization applied to human kinetochore protein architecture
Source: eLife. 2018 Jan 11;7:e32418. doi: 10.7554/eLife.32418 (PMC5764572; doi:10.7554/eLife.32418)
Supplement: Figure 9—source data 2. — The table of experimental or simulated results using fixed S value (60 nm), CDsd ((x, y, z) = (±4, ±4, ±8)), and CAsd ((x, y, z) = (±9.1, ±7.5, ±17.6)) with kinetochore-to-kinetochore variability (Ksd = ±0, ±5, ±10, or ±15 nm). [file elife-32418-fig9-data2.xlsx]

## Sheet: Sheet1
			Ksd (± nm)	ML3D (nm)	SD (± nm)
		Experiment (Hec1-9G3-CENP-T (M))	-	66.3	12.5
		Simulation (S = 60 nm, CDsd = (4, 4, 8), CAsd = (9.1, 7.5, 17.6))	0	62.3	11.9
			5	61.3	12.4
			10	60.7	15.5
			15	59.4	20
