# Supplementary material for: An optimized method for 3D fluorescence co-localization applied to human kinetochore protein architecture
Source: eLife. 2018 Jan 11;7:e32418. doi: 10.7554/eLife.32418 (PMC5764572; doi:10.7554/eLife.32418)
Supplement: Source code 1. [file elife-32418-code1.m]

%SimulationFluorCoLocal11282017Ssd.

%Simulation of the Single Kinetochore 3D Fluorescence C-localization Method
%of Suzuki et al. as described in the Results and Figure 8A. 

%2D and 3D separation values are calculated from computed Sx, Sy and Sz
%values at each kinetochore position within the field of measurement and
%final values of ML2D and ML3D are obtained from 
%maximum likelyhood calculations and plots.

clear all;
clf;


%The kinetochore array:
%Each kinetochore is assumed to face in the plus x direction, and the separation
%vector S is set to face in the x-direction for each kinetochore. Variance in centroid 
%measurements and chromatic aberration correction rotate the separation vector 
% by angle alpha relative to the x-axis in the x-y plane and
%angle beta away from the x,y plane and toward the z-axis direction. 

%Simulation is only for kinetochores in one z-axis section of the spindle
%but this should be representative since there was no change in dz with z-axis position
% for the chromatic aberration data. 

%Use Xpixels and Ypixels x-y image area of analysis as used in the invivo
%analysis.Place objects for measurement at 10 pixel interval in each direction

Xpixels = 290
Ypixels=180

%Put kinetochore at 10 pixel intervals in x and y
x=0:10:Xpixels;
y = 0:10:Ypixels;

Nx= length(x)
Ny= length(y)


%Input variables:
%Length Separation Vector, S
Sm = 60 %nm
Ssd = 0 %nm , variance frm the mean in length of separation vector S


%Variances for centroid determination (CD) measurements are for RedGreen separation measurements in one direction.
%Note, CDsdx = CDsdy can be calculated from SD of mean Delta values (n=100) where Delta is 
%calculated from 2 green and 2 red x-y centroid measurements, with 4 variances.  CDsdx = CDsdy = (SDdelta^2/4)0.5.

CDsdx = 4%22%4%18 %nm
CDsdy = 4%22%4%18 %nm
CDsdz = 8%44%8%36 %nm

%Measured values of CAx, CAy and CAz (Figure 2) used in the 3D fluorescence colocalizaton analysis

CAmx = 13.1 %nm
CAsdx = 9.1%25.5%9.1 %nm

CAmy = 15.8 %nm
CAsdy =7.5%23.1%7.5 % nm

CAmz = 3.5 %nm
CAsdz = 18.6% 43%18.6 %nm

%Enter Z-axis Offset 
ZaxisOffset = 0 %0nm

%Choose Random(0) or Gradient (1) in X,Y values of chromatic aberration.
%Default is 0 for random distribution and no field pattern of CAp among kinetochores
PatternCA = 1; %0 or 1

if PatternCA ==0;
%Model 1: Assume CA distributed randomly amoung kinetochores, with values
%based on CAx,y,z means and SDs

%Calculation  for each kinetochore position (p), CApx, CApy and CApz
CApx =CAmx + CAsdx*randn(Nx,Ny);
CApy = CAmy + CAsdy*randn(Nx,Ny);
CApz = CAmz + CAsdz*randn(Nx,Ny);
end;

if PatternCA == 1;
    
%Model 2: Use variation in CAx and CAy in the x and y directions from
%invivo Hec1-9G3-GR data regression lines plus randomize using SD of the mean CAx and
%mean CAy. Note reduced magnitude of SD for line regressions to yield
%simulated mean and SD for CAx and CAy equal to measured values. If you use
%this routine, enter your own regression lines. 
  
   for i = 1: Nx;
       for j = 1: Ny;
       CApx(i,j) = (-.1 *10*(i -1)+29.93)+ .4*CAsdx.*randn -2; %.4
       %CApxnn(i,j) = (-.1 *10*(i -1)+29.93-2); %mean line
       CApy(i,j) = (-.0794 *10*( j-1) + 21.4)+ .8* CAsdy.*randn +1; %.8
       %CApynn(i,j) = (-.0794 *10*( j-1) + 21.4+1); %mean line
       end;
   end;
   %In the Hec1-9G3-RG CA data, the variation of CAz with x,yor z was small
    %compared to the SD, so for this single plane simulation we randomly sample
    %from the mean CAmz (which is near zero) and its SD:
    CApz = CAmz + CAsdz*randn(Nx,Ny);
end;
   

%Check mean CA and SD for the simulated data at each kinetochore position (p) 
%to compare to the means from Hec1-9G3-GR:
%First linearize data:
CApxl = zeros(Nx*Ny,1);
CApxl(:) =CApx(:,:);
CApyl = zeros(Nx*Ny,1);
CApyl(:) = CApy(:,:);
CApzl = zeros(Nx*Ny,1);
CApzl(:) = CApz(:,:);
CApmx=round(mean(CApxl)*10)/10
CApmy=round(mean(CApyl)*10)/10
CApmz=round(mean(CApzl)*10)/10
CApsdx=round(std(CApxl)*10)/10
CApsdy=round(std(CApyl)*10)/10
CApsdz=round(std(CApzl)*10)/10


%Calculations:

%Calculate Separation vector components at each kinetochore position (p) with variances
%in centroid measurement and CA correction (see Diagram Figure 8A
% The S vector extends from X1 = zero  to X2 = S at each kinetochore.

% For position 1, calculate X1, Y1 and Z1 for each kinetochore based on a mean of zero and 
%variances = CDsdx, CDsdy, CDsdz. 
X1p = 0 + CDsdx*randn(Nx,Ny);
Y1p =0 +  CDsdy*randn(Nx,Ny);
Z1p = 0 + CDsdz*randn(Nx,Ny);

%For position 2, calculate X2, Y2 and Z2 for each kinetochore position (p) based on the length of S plus 
%CAp values at each kinetochore with SDc for the measurement.  Also add Z-axisOffset value.  
Sp = Sm + Ssd*randn(Nx,Ny); 
X2p = Sp + CApx + CDsdx*randn(Nx,Ny);
Y2p =  0 + CApy + CDsdy*randn(Nx,Ny);
Z2p = ZaxisOffset + CApz + CDsdz*randn(Nx,Ny);


SxCAp = X2p-X1p;
SyCAp =Y2p-Y1p;
SzCAp =Z2p- Z1p;
Sxp = SxCAp-CAmx;
Syp = SyCAp-CAmy;
Szp = SzCAp-CAmz;


%Calculate S(2D) and  S(3D) vector lengths

S2Dp= (Sxp.^2 +Syp.^2 ).^0.5;
S3Dp = (Sxp.^2 +Syp.^2 + Szp.^2).^0.5;

%Convert to linear arrays
S2Dpl = zeros(Nx*Ny,1);
S2Dpl(:) = S2Dp(:,:);

S3Dpl = zeros(Nx*Ny,1);
S3Dpl(:) = S3Dp(:,:);

%Get mean S(2D) and S(3D) values

S2Dm = round(mean(S2Dpl)*10)/10
S2Dsd = round(std(S2Dpl)*10)/10

S3Dm = round(mean(S3Dpl) *10)/10
S3Dsd = round(std(S3Dpl)*10)/10

% Do maximum likely hood analysis
%params_start = [50, 15]
numbins =30

%2D analysis (figures (1) and (2))
data =S2Dpl;
params_start = [mean(data), std(data)]
MLp2D(data, params_start, numbins)
S2DMLm = round(10*ans(1,1))/10
S2DMLsd =round(10*ans(1,2))/10


%3D analysis (figures(3) and (4))
%params_start = [50, 15]
data =S3Dpl;
params_start = [mean(data), std(data)]
MLp3D(data, params_start, numbins)
S3DMLm = round( 10*ans(1,1))/10
S3DMLsd =round(10*ans(1,2))/10

%Calculate values for Alphas and Betas from simulated data
%First linearize SyCAcp and SzCAcp
Sypl = zeros(Nx*Ny,1);
Sypl(:) =Syp(:,:);
Szpl = zeros(Nx*Ny,1);
Szpl(:) =Szp(:,:);

Alphap = (360/(2*pi))*asin(Sypl./S2Dpl);
Alpham=round(mean(Alphap)*10)/10
Alphasd=round(std(Alphap)*10)/10

Betap = (360/(2*pi))*asin(Szpl./S3Dpl);
Betam=round(mean(Betap)*10)/10
Betasd=round(std(Betap)*10)/10


%Data Display


figure (5);
title(['Input/Output']);
axis([-100,100,0,150]);
LM= -80;
g =140;
text(LM,g,['Sm = ' num2str(Sm) ' nm']);
text(LM,g-5,['Ssd = ' num2str(Ssd) ' nm']);
text(LM,g-10,['CDsdx = ' num2str(CDsdx)  ' nm']);
text(LM,g-15,['CDsdy = ' num2str(CDsdy) ' nm']);
text(LM,g-20,['CDsdz = ' num2str(CDsdz)  ' nm']);
%text(LM,g-20,['Alpha = ' num2str(Alpha) ' nm']);
%text(LM,g-25,['Beta = ' num2str(Beta)  ' nm']);
text(LM,g-35,['CAmx = ' num2str(CAmx) ' nm']);
text(LM,g-40,['CAsdx = ' num2str(CAsdx)  ' nm']);

text(LM,g-50,['CAmy = ' num2str(CAmy) ' nm']);
text(LM,g-55,['CAsdy = ' num2str(CAsdy)  ' nm']);

text(LM,g-65,['CAmz = ' num2str(CAmz) ' nm']);
text(LM,g-70,['CAsdz = ' num2str(CAsdz)  ' nm']);

text(LM,g-80,['Number Pixels = ' num2str(Nx*Ny)  ' pixels']);
text(LM,g-90,['Z-Offset = ' num2str(ZaxisOffset)  ' nm']);

LM = 20;
text(LM,g,['S(3D)MLm = ' num2str(S3DMLm) ' nm']);
text(LM,g-5,['S(3D)MLsd = ' num2str(S3DMLsd)  ' nm']);
text(LM,g-10,['S(2D)MLm = ' num2str(S2DMLm) ' nm']);
text(LM,g-15,['S(2D)MLsd = ' num2str(S2DMLsd)  ' nm']);

text(LM,g-25,['S(3D)m = ' num2str(S3Dm) ' nm']);
text(LM,g-30,['S(3D)sd = ' num2str(S3Dsd)  ' nm']);
text(LM,g-35,['S(2D)m = ' num2str(S2Dm) ' nm']);
text(LM,g-40,['S(2D)sd = ' num2str(S2Dsd)  ' nm']);

text(LM,g-50,['Alpham = ' num2str(Alpham) ' degrees']);
text(LM,g-55,['Alphasd = ' num2str(Alphasd)  ' degrees']);
text(LM,g-60,['Betam = ' num2str(Betam) ' degrees']);
text(LM,g-65,['Betasd = ' num2str(Betasd)  ' degrees']);

text(LM,g-75,['CApmx = ' num2str(CApmx) ' nm']);
text(LM,g-80,['CApsdx = ' num2str(CApsdx)  ' nm']);
text(LM,g-85,['CApmy = ' num2str(CApmy) ' nm']);
text(LM,g-90,['CApsdy = ' num2str(CApsdy)  ' nm']);
text(LM,g-95,['CApmz = ' num2str(CApmz) ' nm']);
text(LM,g-100,['CApsdz = ' num2str(CApsdz)  ' nm']);


%hist of 2D , 3D, Alpha and Beta
   figure (6);
  subplot(2,2,1);
  hist(S2Dpl(:),20);
  m=mean(S2Dpl(:));
  s=std(S2Dpl(:));
  title(['Hist S2Dp']);
  axis([0,150,0,75]);
xlabel('nm');
ylabel('Number'); 
LM= 5;
if (m<60) LM = 80; end;
g =70;
text(LM,g,['S2Dm= ' ]);
text(LM,g-10,[num2str(round(m *10)/10) ' nm']);
text(LM,g-20,['S2Dsd = ']);
text(LM,g-30,[num2str(round(s *10)/10)  ' nm']);

  subplot(2,2,2);
  hist(S3Dpl(:),20);
  m=mean(S3Dpl(:));
  s=std(S3Dpl(:));
  title(['Hist S3Dp']);
  axis([0,150,0,75]);
xlabel('nm');
ylabel('Number'); 
LM= 5;
if (m<60) LM = 80; end
g =70;
text(LM,g,['S3Dm= ']);
text(LM,g-10,[num2str(round(m *10)/10) ' nm']);
text(LM,g-20,['S3Dsd = ']);
text(LM,g-30,[num2str(round(s *10)/10)  ' nm']);
  
  subplot(2,2,3);
  hist(Alphap,20);
  m = Alpham;
  s = Alphasd;
 title(['Hist Alphap']);
 axis([-100,100,0,100]);
xlabel('degrees');
ylabel('Number'); 
LM= -90;
g =95;
text(LM,g,['Alpham= ']);
text(LM,g-10,[num2str(round(m *10)/10) ' deg']);
text(LM,g-20,['Alphasd = ']);
text(LM,g-30,[num2str(round(s *10)/10)  ' deg']);
  
 subplot(2,2,4);
   hist(Betap,20);
 m =  Betam;
 s = Betasd;
   title(['Hist Betap']);
   axis([-100,100,0,100]);
xlabel('degrees');
ylabel('Number'); 
LM= -90;
g =95;
text(LM,g,['Betam= ']);
text(LM,g-10,[num2str(round(m *10)/10) ' deg']);
text(LM,g-20,['Betasd = ']);
text(LM,g-30,[num2str(round(s *10)/10)  ' deg']);
