# Supplementary material for: An optimized method for 3D fluorescence co-localization applied to human kinetochore protein architecture
Source: eLife. 2018 Jan 11;7:e32418. doi: 10.7554/eLife.32418 (PMC5764572; doi:10.7554/eLife.32418)
Supplement: Source code 3. [file elife-32418-code3.m]

%here Eqn (6) is substituted for Eqn 4 in Churchman et al Biophysics J 2006
%for 3D fit. I did not change names of functions; just equation in last
% 2 functions. Ted Salmon. October, 2016
function [paramsf, conflim] = MLp3D(data, params_start, numbins)
% MLp2D maximum likelihood fit to p2D(r)
%   [PARAMSF, CONFLIM] = MLp3D(DATA, PARAMS_START, NUMBINS) takes the vector, 
%   DATA, of Euclidean distances calculated in a 2D geometry and the  
%   best-guess set of parameters, PARAMS_START, and performs a maximum 
%   likelihood fit to DATA with the theoretical probability distribution, p2D(r):
%        p3D(r) = ((2/3.142))^.5*exp(-(x.^2+mu^2)./(2*sigma^2)).*x.*sinh(mu*x./sigma^2)./(sigma*mu). 
%   A histogram of the binned data set
%   into NUMBINS bins along with the fit curve is shown. PARAMSF gives the 
%   fit distance as the first element and the fit RMSD as the second element.
%   The 68% confidence limits of the fit distance estimator is given in CONFLIM. 
%   The first element is the error to the left of the found distance, and 
%   the second element is the error to the right of the found distance. A 
%   plot of the log likelihood for the distance estimator is plotted
%   and should appear approximately parabolic around the peak for the 
%   calculated errors to have merit. 
%
%   Written by L. Stirling Churchman, Stanford University, 2005.
%   Version 1.0
%    Modified by E.D. Salmon, Oct2016 as described above. Also changed the
%    Figures to (3) and (4) from (1) and (2).
%   Reference:
%     Barlow RJ. 1989. Statistics: a guide to the use of statistical
%     methods in the physical sciences. New York, NY: John Wiley and Sons.
%     204 p.

num_pts = length(data);
 
% Define the likelihood function and maximize it
fun = @(params)(-prod(100*P3D(params, data)));
options = optimset('TolFun', .0001);
%options = optimset(options,'Display','iter')
paramsf = fminsearch(fun, params_start, options);
 
% View the results of the maximum likelihood fit
figure(3)
[N, xbin] = hist(data, numbins);
bar(xbin, N/sum(N))
hold on
[N, xbin] = hist(data, 50);
deltx = xbin(6)-xbin(5);
ex_pts = floor((xbin(1)-deltx/2)/deltx);
pts = (xbin(1)-ex_pts*deltx):deltx:(xbin(1)-deltx);
Q=intP3D(paramsf, ((xbin(1)-deltx/2)-ex_pts*deltx), xbin(end)+deltx/2, deltx);
plot([pts xbin], 50/numbins*Q, 'r-')
xlabel('Distance measurements')
ylabel('Frequency')
title('Histogram of data set with the fit to \itp_3_D(r)')
legend('Data', 'ML fit to \itp_3_D(r)')
hold off
 
% Determine the confidence limits of the fit distance parameter
 
sigma_range = 4*paramsf(2)/sqrt(num_pts);
resolution = 0.001*paramsf(2);
if (paramsf(2)<paramsf(1))
    x= ((paramsf(1)-sigma_range):resolution:(paramsf(1)+sigma_range));
else
    x= (resolution:resolution:(paramsf(1)+sigma_range));
end
% Calculate the log likelihood for a range of distances    
x_pts = length(x);
L = zeros(x_pts, 1);
for (i = 1:x_pts)
    L(i)=[sum(log(P3D([x(i) paramsf(2)],data)))];
end
 
% Plot the log likelihood
figure(4)
plot(x, L,'b.')
grid on
xlabel('Distance')
ylabel('Log Likelihood')
title('Log Likelihood versus the distance estimator')
% Determine the distances one sigma from the center distance as the 68%
% confidence limits
Ls = sort(abs(L-(max(L)-0.5)));
f1 = find(abs(L-(max(L)-0.5))==Ls(1));
f2 = find(abs(L-(max(L)-0.5))==Ls(2));
if (f1 < f2)
    conflim(1) = paramsf(1)-x(f1);
    conflim(2) = x(f2) - paramsf(1);
else
    conflim(1) = paramsf(1)-x(f2);
    conflim(2) = x(f1) - paramsf(1);
end
figure(1)
 
% Display the results
disp('Results of the maximum likelihood fit to p3D(r) from Eq.(4):');
disp(['   n = ' num2str(num_pts)]);
disp(['   Distance ' num2str(paramsf(1)) ' + ' num2str(conflim(2)) ' - ' num2str(conflim(1))]);
disp(['   Sigma ' num2str(paramsf(2))]);
 
 
function output = P3D(params, x)
% P3D Codes for p3D(r) from Eq. (6)
%   OUTPUT = P3D(PARAMS, X)For the given set of PARAMS and a list of x
%   values, the p3D(x) is found.
mu = params(1);
sigma = params(2);
output = ((2/3.142))^.5*exp(-(x.^2+mu^2)./(2*sigma^2)).*x.*sinh(mu*x./sigma^2)./(sigma*mu);
 
 
function Q = intP3D(params, x1, x2, deltx)
% INTP3D Integrated p3D(r)
%   Q = INTP3D(PARAMS, X1, X2, DELTX) integrates the probability
%   described by p3D(r) through steps of DELTAX from X1 to X2.
 
num = round((x2-x1)/deltx);
mu = params(1);
sigma = params(2);
F = @(x) ((2/3.142)^.5)*exp(-(x.^2+mu^2)./(2*sigma^2)).*x.*sinh(mu*x./sigma^2)./(sigma*mu);
for (i = 1:num)
    Q(i) = quad(F, x1+(i-1)*deltx,x1+i*deltx);
end
